# Supplementary material for: Cellular macromolecules-tethered DNA walking indexing to explore nanoenvironments of chromatin modifications
Source: Nat Commun. 2021 Mar 30;12:1965. doi: 10.1038/s41467-021-22284-z (PMC8009891; doi:10.1038/s41467-021-22284-z)
Supplement: Supplementary file 4 — Supplementary Data 1 [file 41467_2021_22284_MOESM4_ESM.zip]

Archive with 1 entries (1 files):
- Supplementary Data 1.doc
