# Supplementary material for: Cellular macromolecules-tethered DNA walking indexing to explore nanoenvironments of chromatin modifications
Source: Nat Commun. 2021 Mar 30;12:1965. doi: 10.1038/s41467-021-22284-z (PMC8009891; doi:10.1038/s41467-021-22284-z)
Supplement: Supplementary file 6 — Source Data [file 41467_2021_22284_MOESM6_ESM.xlsx]

## Sheet: Figure 2d
Figure 2d
Distance-dependent TALKING on DNA origami
		~7 nm	~14 nm	~22 nm
	Normalized spot count to ~7 nm (%)	80.0582	28.1818	19.0909
		96.0699	50.7576	36.3636
		82.2416	50.7965	28.3186
		112.082	57.1429	25.974
		129.549	62.0225	16.8539

## Sheet: Figure 4b
Figure 4b
The spot percentages of three combination sites of single cells in five samples
		5hmC/PTM(blue)	5fU/PTM(green)	5hmU/PTM(red)
	γH2AX	14.6826	28.419	56.8984
	H3K27ac	42.3781	13.1289	44.493
	H3K4me1	18.0676	30.9443	50.9881
	H3K4me3	15.3586	18.3914	66.2501
	H3K27me3	33.8573	36.2235	29.9193

## Sheet: Figure 4c-H3K4me1 
Figure 4c-H3K4me1
Overlap analysis of spots
	Distance (μm)	Ch1-red	Ch2-green	Ch3-blue
	0	19	61.6428	32.0147
	0.06	22.4329	51.8932	25.377
	0.09	29	50.579	41.4097
	0.12	26.0319	28.4354	43.4673
	0.15	29.346	31.2546	38.3743
	0.18	23.1323	33.0366	28.6961
	0.21	27.6884	45.1933	39.0963
	0.24	27.5417	27.3483	35.9776
	0.27	33.4477	43.7891	35.6922
	0.3	23.7116	44.6266	34.9786
	0.33	27.4781	33.4254	32.7061
	0.36	29.2988	42.1195	37.2234
	0.39	47.5491	36.2574	42.6426
	0.42	34.7383	31.5362	39
	0.45	38.5865	32.1416	44.3086
	0.48	30.337	42.7406	30.6959
	0.51	52.9772	44.0995	29.5072
	0.54	41.721	47.6649	49.7657
	0.57	62.0324	44.8328	44.6295
	0.6	66.098	32.497	58.7226
	0.63	79.0494	33.9343	47.1776
	0.66	96.1864	24.6518	64.5913
	0.69	110.907	28.0984	90.1344
	0.72	99.7913	56.8844	90.2374
	0.75	116.721	52.212	100.927
	0.78	176.333	37.7938	129.201
	0.81	185.482	38.5439	184.839
	0.84	192.558	36.0024	243.4
	0.87	249.883	40.9509	255
	0.9	240.695	36.5435	254.968
	0.93	253.338	51.9443	255
	0.96	255	45.3795	255
	0.99	252.519	59.748	255
	1.02	227.611	90.9786	255
	1.05	194.025	108.538	255
	1.08	190.42	83.0824	255
	1.11	157.761	63.2305	255
	1.14	162.453	83.0804	255
	1.17	115.707	85.0239	255
	1.2	82.8172	84.1226	255
	1.23	56.4136	92.013	255
	1.26	65.1326	97.4048	255
	1.29	54.0235	67.9938	255
	1.32	47.2556	72.6872	251.437
	1.35	51.4812	58.6461	249.357
	1.38	39.442	67.0524	217.417
	1.41	44.5224	56.3898	149.497
	1.44	23.9047	40.1439	114.745
	1.47	27.7377	58.9522	85.4942
	1.5	25.1299	46.8604	41.6459
	1.53	11.8737	30.6238	36.3056
	1.56	15.0775	36.5399	29.1861
	1.59	17.7135	42.2171	35.3831
	1.62	21.9736	41.0314	30.0261
	1.65	37.0007	28.9503	29.2566
	1.68	24.647	36.8296	24.3384
	1.71	19	28.5023	27.5438
	1.74	19.8653	33.8534	38.9317
	1.77	21.008	38.0087	25.9438
	1.8	23.8893	32.5065	20.6453
	1.83	12.1017	28.5769	30.912
	1.86	10.7692	26.9469	34.283
	1.89	18.9976	23.3066	19.8203
	1.92	13.3357	34.8344	29.7804
	1.95	30.0166	26.4442	29.3359
	1.98	28.7361	24.6132	23.58
	2.01	28.7501	27.3699	14.422
	2.04	31.519	25.67	10.8586
	2.07	22.8994	32.9968	17.9477

## Sheet: Figure 4c-H3K27ac 
Figure 4c-H3K27ac
Overlap analysis of spots
	Distance (μm)	Ch1-red	Ch2-green	Ch3-blue
	0	0	0	0
	0.01665	0	0	0
	0.0333	0	0	0
	0.04995	0	0	0
	0.0666	0	0	0
	0.08325	0	0	0
	0.0999	0	0	0
	0.11655	0	0	0
	0.1332	0	0	0
	0.14985	0	0	0
	0.1665	0	0	0
	0.18315	0	0	0
	0.1998	0	0	0
	0.21645	0	0	0
	0.2331	0	0	0
	0.24975	0	0	0
	0.2664	0	0	0
	0.28305	0	0	0
	0.2997	0	0	0
	0.31635	0	0	0
	0.333	0	0	0
	0.34965	0	0	0
	0.3663	0	0	0
	0.38295	0	0	0
	0.3996	0	0	0
	0.41625	0	0	0
	0.4329	0	0	0
	0.44955	0	0	0
	0.4662	0	0	0
	0.48285	0	0	0
	0.4995	0	0	0
	0.51615	0	0	0
	0.5328	0	0	0
	0.54945	0	0	0
	0.5661	0	0	0
	0.58275	0	0	0
	0.5994	0	58	0
	0.61605	0	0	0
	0.6327	195	0	0
	0.64935	0	22	0
	0.666	0	22	0
	0.68265	154	64	0
	0.6993	76	32	0
	0.71595	0	95	0
	0.7326	117	123	0
	0.74925	72	11	0
	0.7659	249	150	0
	0.78255	249	82	0
	0.7992	249	154	0
	0.81585	249	150	0
	0.8325	72	171	0
	0.84915	249	54	0
	0.8658	249	49	0
	0.88245	163	53	0
	0.8991	72	80	0
	0.91575	0	54	0
	0.9324	199	89	0
	0.94905	236	17	0
	0.9657	0	53	0
	0.98235	0	110	0
	0.999	0	110	0
	1.01565	0	77	0
	1.0323	0	123	0
	1.04895	0	31	0
	1.0656	27	0	0
	1.08225	0	0	0
	1.0989	0	64	0
	1.11555	0	0	0
	1.1322	0	0	0
	1.14885	0	0	0
	1.1655	0	0	0
	1.18215	249	0	0
	1.1988	0	4	0
	1.21545	0	7	0
	1.2321	0	0	0
	1.24875	32	2	0
	1.2654	72	0	0
	1.28205	167	0	0
	1.2987	27	0	0
	1.31535	0	0	0
	1.332	0	0	0
	1.34865	0	0	0
	1.3653	0	0	0
	1.38195	0	0	0
	1.3986	0	0	0
	1.41525	0	0	0
	1.4319	0	0	0
	1.44855	0	0	0
	1.4652	0	0	0
	1.48185	0	0	0
	1.4985	0	0	0
	1.51515	0	0	0
	1.5318	0	40	0
	1.54845	0	0	0
	1.5651	0	0	0
	1.58175	0	0	0
	1.5984	0	0	0
	1.61505	0	0	0
	1.6317	0	0	0

## Sheet: Figure 5c
Figure 5c
The spot percentages of three combination sites of single cells during cell cycles
		G1	S	G2
	5hmC/H3K4me3(blue)	0.073376	0.125231	0.137414
	5fU/H3K4me3(green)	0.359401	0.044311	0.186515
	5hmU/H3K4me3(red)	0.567223	0.830458	0.676071

## Sheet: Figure 6b
Figure 6b
Statistical analysis of the distances of spot to the nucleus periphery
	MDA-MB-231					MCF-7					MCF-10A
		5hmC/PTM(blue)	5fU/PTM(green)	5hmU/PTM(red)			5hmC/PTM(blue)	5fU/PTM(green)	5hmU/PTM(red)			5hmC/PTM(blue)	5fU/PTM(green)	5hmU/PTM(red)
	cell 1	3.74836	2.52865	2.65682		cell 1	3.56723	2.40863	2.69364		cell 1	1.78761	1.25638	1.91126
	cell 2	2.30632	2.2365	1.47068		cell 2	3.93158	3.81876	2.84983		cell 2	1.55676	1.50953	1.83372
	cell 3	2.06635	2.88757	1.75908		cell 3	3.89247	5.55742	2.8626		cell 3	1.76674	1.48559	1.86663
	cell 4	1.19849	2.42351	0		cell 4	6.25057	6.58391	4.14298		cell 4	1.59638	1.13247	1.67114
	cell 5	1.41232	0.98634	0.729076		cell 5	7.14065	4.7129	5.21118		cell 5	1.18761	1.19319	1.4383
	cell 6	3.65265	2.4592	3.17383		cell 6	5.94268	3.89574	4.05717		cell 6	1.6093	1.88844	1.97242
	cell 7	2.97492	3.20332	3.26063		cell 7	5.99363	5.73318	3.5817		cell 7	1.39568	1.35732	1.60705
	cell 8	1.80689	1.48383	1.53252		cell 8	4.88411	6.81791	4.09562		cell 8	1.85419	1.85188	1.99655
	cell 9	2.55715	2.23927	2.09882		cell 9	6.42603	5.69489	4.50005		cell 9	2.08749	1.6417	1.8756
	cell 10	3.26665	1.235	3.08512		cell 10	5.85253	5.19865	5.16506		cell 10	1.32912	1.25241	1.31347
	cell 11	2.38848	1.95571	2.29154		cell 11	6.83663	2.85247	5.88758		cell 11	1.97411	2.0392	2.0477
	cell 12	2.27146	1.83743	2.17045		cell 12	5.16317	2.70254	5.32969		cell 12	1.14917	1.28002	1.18178
	cell 13	2.46726	1.72168	1.57702		cell 13	2.6628	2.02214	2.30778		cell 13	1.71804	1.64111	1.54854
	cell 14	2.64948	0	1.25527		cell 14	3.01498	3.0254	2.78897		cell 14	1.04992	1.30839	1.531
	cell 15	2.03302	1.04937	1.78311		cell 15	1.87805	0.853674	1.71481		cell 15	1.24863	1.45991	1.10062
	cell 16	2.07655	1.43439	1.46075		cell 16	3.19398	2.61732	2.74046		cell 16	1.99942	1.15353	1.74963
	cell 17	2.47457	0	1.54313		cell 17	3.06806	2.02958	2.41312		cell 17	1.5853	2.09434	2.25233
	cell 18	3.06047	1.95408	1.33959		cell 18	2.61786	3.14873	2.45895		cell 18	1.65031	0.723385	1.61209
	cell 19	2.57503	1.88189	2.22532		cell 19	3.41874	2.84669	2.42466		cell 19	1.54436	1.81052	1.76262
	cell 20	4.95297	0	3.70489		cell 20	2.90921	3.36912	3.01578		cell 20	1.49966	1.42985	1.26436
	cell 21	2.71691	0	2.17872		cell 21	2.80654	2.66806	2.84253		cell 21	1.12845	0	1.33999
	cell 22	2.54131	3.3788	2.2474		cell 22	2.36916	0.904764	2.38423		cell 22	2.55127	1.18447	1.46374
	cell 23	1.62217	0.904619	0.204428		cell 23	2.3237	1.99485	2.43707		cell 23	1.93824	2.46447	2.24138
	cell 24	3.12959	0	1.95844		cell 24	1.52936	1.4092	1.61874		cell 24	1.81156	1.59976	1.64921
	cell 25	1.31878	3.0295	0		cell 25	1.46507	1.26684	1.51886		cell 25	1.58668	0.912496	1.45784
	cell 26	2.5567	2.08139	2.11582		cell 26	1.67996	1.26691	2.05593		cell 26	1.87043	1.34449	1.57854
	cell 27	2.16232	2.73129	1.4808		cell 27	2.45363	1.45476	2.2956		cell 27	1.24369	1.33904	2.07114
	cell 28	2.36397	2.08227	1.30529		cell 28	1.82164	2.36153	2.31902		cell 28	1.86783	1.30592	1.88928
	cell 29	2.53131	0.765096	0		cell 29	2.2683	2.17764	2.49222		cell 29	1.96728	1.85939	1.48406
	cell 30	4.16143	2.75922	6.35643		cell 30	2.16872	2.24435	1.89638		cell 30	1.77263	1.3353	1.52619
	cell 31	2.32341	1.59001	1.37411		cell 31	2.26623	2.45595	2.27176		cell 31	1.84912	0.288643	1.50164
	cell 32	2.32963	2.03371	2.27151		cell 32	2.15946	1.93569	2.25762		cell 32	1.74096	2.10069	1.77533
	cell 33	3.93228	3.00215	2.56973		cell 33	2.225	1.4879	1.99227		cell 33	1.82624	0.65034	1.9768
	cell 34	4.26644	2.66518	2.49457		cell 34	2.02029	1.5453	2.06283		cell 34	1.59571	1.98683	1.78142
	cell 35	0	1.24381	0		cell 35	1.90968	1.96585	2.05472		cell 35	1.55192	1.81339	1.99625
	cell 36	4.2369	3.25421	2.51667		cell 36	2.90964	0	2.40227		cell 36	1.44373	1.79865	1.69566
	cell 37	3.10008	1.62953	2.20111		cell 37	6.67597	2.4337	5.6364		cell 37	1.2963	0.610027	1.21554
	cell 38	3.03269	1.72125	2.10838		cell 38	1.78009	0	1.45077		cell 38	2.09888	1.95941	2.08993
	cell 39	3.81699	3.09262	2.405		cell 39	2.60746	0	1.82728		cell 39	0.868931	0.510254	0.863959
	cell 40	3.74484	1.77137	2.41846		cell 40	3.55387	0	2.60269		cell 40	1.66203	1.07909	1.91369
	cell 41	3.01189	2.38758	2.13077		cell 41	3.31496	0	2.24472		cell 41	0.919747	0.807972	0.798023
	cell 42	2.59693	1.16808	2.22744		cell 42	2.23136	0	1.7446		cell 42	1.91018	0.812849	1.508
	cell 43	3.06232	2.07734	2.07587		cell 43	2.2203	0.742818	2.231		cell 43	1.90208	1.25222	1.96576
	cell 44	2.27704	2.22661	2.03299		cell 44	2.57131	2.19087	2.07246		cell 44	0	0.705516	0.581751
	cell 45	2.88619	2.36948	2.51464							cell 45	1.71507	1.14068	1.62084
	cell 46	2.85867	2.48629	2.07266							cell 46	1.35763	1.04222	1.35128
	cell 47	2.98606	2.79751	2.56663							cell 47	1.66788	0.83877	1.53955
	cell 48	3.01216	2.45766	1.84445							cell 48	1.5887	1.13383	1.73475
	cell 49	3.73523	2.97963	2.50377							cell 49	1.65015	0.752106	1.82477
	cell 50	2.7025	1.82323	1.55556							cell 50	1.45415	1.52273	1.69812
	cell 51	3.05052	2.52731	2.43784							cell 51	1.7035	1.64156	1.92028
	cell 52	2.24236	1.8129	1.55957							cell 52	1.50705	1.37184	1.65318
											cell 53	1.65745	1.01254	1.66028
											cell 54	1.88549	1.4757	1.29041
											cell 55	1.49076	1.30783	1.84768
											cell 56	1.60217	1.49341	1.36154
											cell 57	1.7748	0.971218	1.62435
											cell 58	1.81835	1.82356	1.94651
											cell 59	1.64097	1.39325	2.03601
											cell 60	1.62708	1.34066	1.8805
											cell 61	1.48625	1.14568	1.89487
											cell 62	1.78858	1.60199	1.89467
											cell 63	1.86263	1.64213	1.54625
											cell 64	0.802561	0.771797	1.15387
